# Supplementary material for: Potentially Inappropriate Medications in Older Adults—Prevalence, Trends and Associated Factors: A Cross-Sectional Study in Saudi Arabia
Source: Healthcare (Basel). 2023 Jul 12;11(14):2003. doi: 10.3390/healthcare11142003 (PMC10379671; doi:10.3390/healthcare11142003)
Supplement: Supplementary file 1 [file healthcare-11-02003-s001.zip]

Archive with 1 entries (1 files):
- healthcare-2478995-supplementary.pdf
